# Supplementary material for: Persistent Organic Pollutant Levels in Maternal and Cord Blood Plasma and Breast Milk: Results from the Rio Birth Cohort Pilot Study of Environmental Exposure and Childhood Development (PIPA Study)
Source: Int J Environ Res Public Health. 2022 Dec 31;20(1):778. doi: 10.3390/ijerph20010778 (PMC9819236; doi:10.3390/ijerph20010778)
Supplement: Supplementary file 1 [file ijerph-20-00778-s001.zip]

Archive with 1 entries (1 files):
- ijerph-2050766-supplementary.pdf
